# Supplementary material for: In-Host HEV Quasispecies Evolution Shows the Limits of Mutagenic Antiviral Treatments
Source: Int J Mol Sci. 2023 Dec 6;24(24):17185. doi: 10.3390/ijms242417185 (PMC10743355; doi:10.3390/ijms242417185)
Supplement: Supplementary file 1 [file ijms-24-17185-s001.zip]

Archive with 1 entries (1 files):
- ijms-2740500-supplementary.pdf
